# Supplementary material for: Topological solitonic macromolecules
Source: Nat Commun. 2023 Jul 29;14:4581. doi: 10.1038/s41467-023-40335-5 (PMC10387112; doi:10.1038/s41467-023-40335-5)
Supplement: Supplementary file 13 — Source Data [file 41467_2023_40335_MOESM13_ESM.xlsx]

## Sheet: fig.1e
x	Nsk(x)	z	Nsk(z)
1	0	1	0
2	0	2	-1e-06
3	0	3	0
4	0	4	1.2e-05
5	0	5	5.8e-05
6	0	6	0.000185
7	0	7	0.000478
8	0	8	0.001105
9	0	9	0.002386
10	0	10	0.004582
11	0	11	0.010161
12	0	12	0.298184
13	0	13	0.981051
14	0	14	0.990383
15	0	15	0.993341
16	0	16	0.994455
17	0	17	0.995046
18	0	18	0.995423
19	0	19	0.99564
20	0	20	0.995766
21	0	21	0.995828
22	0	22	0.995854
23	1e-06	23	0.99585
24	1e-06	24	0.995829
25	2e-06	25	0.995792
26	4e-06	26	0.995749
27	7e-06	27	0.995699
28	1e-05	28	0.995647
29	1.5e-05	29	0.995594
30	2.3e-05	30	0.995544
31	3.3e-05	31	0.995495
32	4.7e-05	32	0.995448
33	6.5e-05	33	0.995406
34	8.8e-05	34	0.995367
35	0.000119	35	0.995335
36	0.000158	36	0.995308
37	0.000208	37	0.995289
38	0.000274	38	0.995279
39	0.000358	39	0.99528
40	0.000467	40	0.995292
41	0.000609	41	0.99532
42	0.000793	42	0.995366
43	0.001037	43	0.995438
44	0.00136	44	0.995544
45	0.001805	45	0.995698
46	0.002436	46	0.995921
47	0.003389	47	0.996247
48	0.004966	48	0.996735
49	0.007844	49	0.99749
50	0.014573	50	0.998715
51	0.029849	51	1.00082
52	0.149684	52	1.00475
53	0.724183	53	1.01331
54	0.922134	54	1.06371
55	0.969535	55	1.37036
56	0.980476	56	1.94569
57	0.985211	57	2.04924
58	0.987203	58	2.67115
59	0.988126	59	2.96804
60	0.988448	60	2.97763
61	0.988236	61	2.98147
62	0.987404	62	2.98336
63	0.985374	63	2.98417
64	0.980024	64	2.98434
65	0.967653	65	2.98399
66	0.93598	66	2.98313
67	0.861291	67	2.98166
68	0.374066	68	2.97932
69	0.109104	69	2.97575
70	0.045109	70	2.97001
71	0.019408	71	2.96105
72	0.01089	72	2.94652
73	0.006938	73	2.92016
74	0.004764	74	2.82077
75	0.003369	75	2.4343
76	0.002249	76	0.173243
77	0.001109	77	0.000621
78	-0.00036	78	2.3e-05
79	-0.002656	79	0
80	-0.006738
81	-0.016695
82	-0.124803
83	-0.825361
84	-0.935039
85	-0.970781
86	-0.981146
87	-0.98561
88	-0.987728
89	-0.988947
90	-0.98973
91	-0.990257
92	-0.990629
93	-0.990895
94	-0.991086
95	-0.991222
96	-0.991317
97	-0.991379
98	-0.991416
99	-0.991431
100	-0.991427
101	-0.991405
102	-0.991367
103	-0.991311
104	-0.991237
105	-0.991142
106	-0.991024
107	-0.990878
108	-0.990697
109	-0.99047
110	-0.990185
111	-0.989819
112	-0.989342
113	-0.98869
114	-0.987765
115	-0.98633
116	-0.983707
117	-0.978514
118	-0.965689
119	-0.934372
120	-0.577794
121	-0.080978
122	-0.030867
123	-0.012829
124	-0.006855
125	-0.0039
126	-0.002298
127	-0.00129
128	-0.000584
129	-6.5e-05
130	0.000338
131	0.000657
132	0.000917
133	0.00113
134	0.001308
135	0.001457
136	0.001582
137	0.001684
138	0.001767
139	0.00183
140	0.001873
141	0.001893
142	0.001889
143	0.001853
144	0.001778
145	0.001652
146	0.001456
147	0.001159
148	0.000711
149	1.8e-05
150	-0.001093
151	-0.00302
152	-0.006903
153	-0.015448
154	-0.090423
155	-0.729288
156	-0.928176
157	-0.973465
158	-0.981994
159	-0.985902
160	-0.987843
161	-0.988991
162	-0.98974
163	-0.990251
164	-0.990616
165	-0.990882
166	-0.991082
167	-0.991234
168	-0.991351
169	-0.99144
170	-0.991509
171	-0.991561
172	-0.9916
173	-0.991626
174	-0.991642
175	-0.991647
176	-0.991641
177	-0.991624
178	-0.991595
179	-0.99155
180	-0.991487
181	-0.9914
182	-0.991282
183	-0.991124
184	-0.990912
185	-0.990622
186	-0.990222
187	-0.989647
188	-0.988788
189	-0.98743
190	-0.98506
191	-0.980331
192	-0.966542
193	-0.930843
194	-0.555373
195	-0.076891
196	-0.031057
197	-0.013984
198	-0.007715
199	-0.004801
200	-0.003321
201	-0.002398
202	-0.001776
203	-0.001337
204	-0.001017
205	-0.000778
206	-0.000596
207	-0.000457
208	-0.000348
209	-0.000265
210	-0.0002
211	-0.00015
212	-0.000111
213	-8.2e-05
214	-6e-05
215	-4.3e-05
216	-3.1e-05
217	-2.2e-05
218	-1.5e-05
219	-1e-05
220	-7e-06
221	-5e-06
222	-3e-06
223	-2e-06
224	-1e-06
225	-1e-06
226	-1e-06
227	0
228	0
229	0
230	0
231	0
232	0
233	0
234	0
235	0
236	0
237	0
238	0
239	0

## Sheet: fig. 3g-i
fig. 3g		fig. 3h		fig. 3i		fig. 3g-i
x	Nsk(x)	x	Nsk(x)	x	Nsk(x)	z	Nsk(z)
1	0	1	0	1	0	1	0
2	0	2	0	2	0	2	1e-06
3	0	3	0	3	0	3	7e-06
4	0	4	0	4	0	4	2.9e-05
5	0	5	0	5	0	5	9.2e-05
6	0	6	0	6	0	6	0.000249
7	0	7	0	7	0	7	0.000614
8	0	8	0	8	0	8	0.001439
9	0	9	0	9	0	9	0.003278
10	0	10	0	10	0	10	0.007253
11	0	11	0	11	0	11	0.017519
12	0	12	0	12	0	12	0.554453
13	0	13	0	13	0	13	0.983878
14	0	14	0	14	0	14	0.990608
15	0	15	0	15	0	15	0.993199
16	0	16	0	16	0	16	0.994597
17	0	17	0	17	0	17	0.995367
18	0	18	0	18	0	18	0.995813
19	0	19	0	19	0	19	0.996083
20	0	20	0	20	0	20	0.996253
21	0	21	0	21	0	21	0.996356
22	0	22	0	22	0	22	0.99642
23	1e-06	23	1e-06	23	1e-06	23	0.996453
24	1e-06	24	1e-06	24	1e-06	24	0.996467
25	3e-06	25	3e-06	25	3e-06	25	0.996466
26	4e-06	26	4e-06	26	4e-06	26	0.996456
27	7e-06	27	7e-06	27	7e-06	27	0.996438
28	1e-05	28	1e-05	28	1e-05	28	0.996417
29	1.6e-05	29	1.6e-05	29	1.6e-05	29	0.996393
30	2.3e-05	30	2.3e-05	30	2.3e-05	30	0.996369
31	3.3e-05	31	3.3e-05	31	3.3e-05	31	0.996344
32	4.7e-05	32	4.7e-05	32	4.7e-05	32	0.99632
33	6.6e-05	33	6.6e-05	33	6.6e-05	33	0.996299
34	9e-05	34	9e-05	34	9e-05	34	0.99628
35	0.000121	35	0.000121	35	0.000121	35	0.996265
36	0.000161	36	0.000161	36	0.000161	36	0.996253
37	0.000213	37	0.000213	37	0.000213	37	0.996247
38	0.000279	38	0.000279	38	0.000279	38	0.996247
39	0.000364	39	0.000364	39	0.000364	39	0.996255
40	0.000473	40	0.000473	40	0.000473	40	0.996272
41	0.000615	41	0.000615	41	0.000615	41	0.996302
42	0.000799	42	0.000799	42	0.000799	42	0.996348
43	0.001042	43	0.001042	43	0.001042	43	0.996416
44	0.001368	44	0.001368	44	0.001368	44	0.996515
45	0.001817	45	0.001817	45	0.001817	45	0.996658
46	0.002455	46	0.002455	46	0.002455	46	0.996867
47	0.003405	47	0.003405	47	0.003405	47	0.997176
48	0.004923	48	0.004923	48	0.004923	48	0.997645
49	0.00757	49	0.007569	49	0.007569	49	0.998387
50	0.013001	50	0.013001	50	0.013001	50	0.999625
51	0.025652	51	0.025654	51	0.025654	51	1.00187
52	0.100539	52	0.100544	52	0.100544	52	1.00647
53	0.504942	53	0.504963	53	0.504963	53	1.01737
54	0.901308	54	0.901363	54	0.901363	54	1.0609
55	0.970405	55	0.970528	55	0.970528	55	1.20267
56	0.980639	56	0.980886	56	0.980886	56	1.92872
57	0.985108	57	0.985544	57	0.985544	57	2.15508
58	0.987178	58	0.987891	58	0.987891	58	2.85536
59	0.988202	59	0.989282	59	0.989282	59	2.96381
60	0.988609	60	0.99017	60	0.99017	60	2.97704
61	0.988523	61	0.99077	61	0.99077	61	2.98182
62	0.987895	62	0.991185	62	0.991185	62	2.98379
63	0.98633	63	0.991474	63	0.991474	63	2.98457
64	0.982619	64	0.991677	64	0.991677	64	2.98469
65	0.973496	65	0.991814	65	0.991814	65	2.98428
66	0.941846	66	0.991902	66	0.991902	66	2.98335
67	0.856319	67	0.991946	67	0.991946	67	2.98179
68	0.286199	68	0.991956	68	0.991956	68	2.97935
69	0.097511	69	0.99193	69	0.99193	69	2.9756
70	0.038801	70	0.99187	70	0.99187	70	2.96963
71	0.01606	71	0.991771	71	0.991771	71	2.96003
72	0.009061	72	0.99163	72	0.99163	72	2.94274
73	0.005928	73	0.991433	73	0.991433	73	2.91104
74	0.004221	74	0.991164	74	0.991164	74	2.82873
75	0.003059	75	0.99079	75	0.99079	75	2.63042
76	0.002042	76	0.990263	76	0.990263	76	0.548548
77	0.00095	77	0.98948	77	0.98948	77	0.003864
78	-0.000494	78	0.988242	78	0.988242	78	0.000167
79	-0.002784	79	0.986087	79	0.986087	79	0
80	-0.007156	80	0.981804	80	0.981804
81	-0.017787	81	0.971228	81	0.971228
82	-0.37031	82	0.618737	82	0.618737
83	-0.933155	83	0.055906	83	0.055906
84	-0.962293	84	0.026772	84	0.026772
85	-0.975374	85	0.013685	85	0.013685
86	-0.982048	86	0.007	86	0.007
87	-0.985675	87	0.003357	87	0.003357
88	-0.987663	88	0.001352	88	0.001352
89	-0.988887	89	0.000108	89	0.000108
90	-0.989681	90	-0.000706	90	-0.000706
91	-0.990219	91	-0.001263	91	-0.001263
92	-0.990596	92	-0.001658	92	-0.001658
93	-0.990863	93	-0.001943	93	-0.001943
94	-0.991056	94	-0.002151	94	-0.002151
95	-0.991193	95	-0.002301	95	-0.002301
96	-0.991289	96	-0.002408	96	-0.002409
97	-0.991352	97	-0.002481	97	-0.002481
98	-0.99139	98	-0.002525	98	-0.002526
99	-0.991405	99	-0.002544	99	-0.002547
100	-0.991402	100	-0.002541	100	-0.002547
101	-0.991381	101	-0.002518	101	-0.002527
102	-0.991343	102	-0.002476	102	-0.002489
103	-0.991287	103	-0.002416	103	-0.002432
104	-0.991214	104	-0.002341	104	-0.002356
105	-0.99112	105	-0.002252	105	-0.002257
106	-0.991003	106	-0.002155	106	-0.002135
107	-0.990858	107	-0.002055	107	-0.001983
108	-0.990678	108	-0.001959	108	-0.001796
109	-0.990452	109	-0.001868	109	-0.001563
110	-0.990168	110	-0.001783	110	-0.001271
111	-0.989801	111	-0.001709	111	-0.000896
112	-0.989317	112	-0.001646	112	-0.000403
113	-0.988653	113	-0.001625	113	0.000269
114	-0.987699	114	-0.001691	114	0.001231
115	-0.986233	115	-0.002074	115	0.002706
116	-0.983681	116	-0.003467	116	0.005265
117	-0.978808	117	-0.007975	117	0.010146
118	-0.964297	118	-0.025635	118	0.024664
119	-0.918136	119	-0.065943	119	0.070831
120	-0.50639	120	-0.232448	120	0.482582
121	-0.078452	121	0.015716	121	0.910525
122	-0.028625	122	0.007492	122	0.960356
123	-0.011744	123	0.001951	123	0.97724
124	-0.006564	124	0.000314	124	0.982423
125	-0.003895	125	4.3e-05	125	0.985093
126	-0.002339	126	0.00014	126	0.986649
127	-0.001322	127	0.000338	127	0.987665
128	-0.000608	128	0.000526	128	0.988377
129	-8.2e-05	129	0.000701	129	0.9889
130	0.000322	130	0.000852	130	0.9893
131	0.000641	131	0.000981	131	0.989614
132	0.0009	132	0.001088	132	0.989866
133	0.001113	133	0.001181	133	0.990071
134	0.001291	134	0.001259	134	0.99024
135	0.001439	135	0.00134	135	0.990379
136	0.001564	136	0.001424	136	0.990492
137	0.001667	137	0.001515	137	0.990583
138	0.00175	138	0.001611	138	0.990653
139	0.001813	139	0.001699	139	0.990703
140	0.001857	140	0.001773	140	0.990732
141	0.001878	141	0.001822	141	0.990737
142	0.001873	142	0.001839	142	0.990716
143	0.001837	143	0.001818	143	0.990663
144	0.001762	144	0.001752	144	0.99057
145	0.001634	145	0.00163	145	0.990425
146	0.001436	146	0.001434	146	0.990209
147	0.001134	147	0.001134	147	0.989889
148	0.000679	148	0.000679	148	0.989416
149	-2.7e-05	149	-2.7e-05	149	0.988692
150	-0.001165	150	-0.001165	150	0.987537
151	-0.003158	151	-0.003158	151	0.985527
152	-0.007208	152	-0.007208	152	0.981461
153	-0.017224	153	-0.017224	153	0.97143
154	-0.086905	154	-0.086905	154	0.901736
155	-0.578742	155	-0.578742	155	0.409887
156	-0.917065	156	-0.917065	156	0.071554
157	-0.972589	157	-0.972589	157	0.016023
158	-0.98189	158	-0.98189	158	0.006716
159	-0.985751	159	-0.985751	159	0.002848
160	-0.987744	160	-0.987744	160	0.000845
161	-0.988927	161	-0.988927	161	-0.000357
162	-0.989692	162	-0.989692	162	-0.001157
163	-0.990213	163	-0.990213	163	-0.00174
164	-0.990584	164	-0.990584	164	-0.002212
165	-0.990855	165	-0.990855	165	-0.002635
166	-0.991059	166	-0.991059	166	-0.003056
167	-0.991213	167	-0.991213	167	-0.003521
168	-0.991332	168	-0.991332	168	-0.00408
169	-0.991423	169	-0.991423	169	-0.004833
170	-0.991494	170	-0.991494	170	-0.005942
171	-0.991547	171	-0.991547	171	-0.007868
172	-0.991586	172	-0.991586	172	-0.011894
173	-0.991614	173	-0.991614	173	-0.021393
174	-0.99163	174	-0.99163	174	-0.05394
175	-0.991637	175	-0.991637	175	-0.141649
176	-0.991633	176	-0.991633	176	-0.720923
177	-0.991617	177	-0.991617	177	-0.898959
178	-0.991589	178	-0.991589	178	-0.956193
179	-0.991546	179	-0.991546	179	-0.978252
180	-0.991485	180	-0.991485	180	-0.984882
181	-0.991399	181	-0.991399	181	-0.987645
182	-0.991283	182	-0.991283	182	-0.98891
183	-0.991126	183	-0.991126	183	-0.989494
184	-0.990913	184	-0.990913	184	-0.989729
185	-0.990621	185	-0.990621	185	-0.98971
186	-0.990213	186	-0.990213	186	-0.989478
187	-0.989628	187	-0.989628	187	-0.989011
188	-0.988751	188	-0.988751	188	-0.988225
189	-0.987355	189	-0.987355	189	-0.986908
190	-0.984848	190	-0.984848	190	-0.984486
191	-0.979954	191	-0.979954	191	-0.979675
192	-0.964894	192	-0.964894	192	-0.964702
193	-0.916401	193	-0.916401	193	-0.916279
194	-0.479021	194	-0.479021	194	-0.47895
195	-0.073713	195	-0.073713	195	-0.073676
196	-0.02794	196	-0.02794	196	-0.027921
197	-0.012273	197	-0.012273	197	-0.012264
198	-0.007328	198	-0.007328	198	-0.007324
199	-0.004795	199	-0.004795	199	-0.004794
200	-0.003342	200	-0.003342	200	-0.003341
201	-0.002417	201	-0.002417	201	-0.002416
202	-0.001791	202	-0.001791	202	-0.001791
203	-0.001349	203	-0.001349	203	-0.001349
204	-0.001026	204	-0.001026	204	-0.001026
205	-0.000786	205	-0.000786	205	-0.000786
206	-0.000603	206	-0.000603	206	-0.000603
207	-0.000463	207	-0.000463	207	-0.000463
208	-0.000354	208	-0.000354	208	-0.000354
209	-0.000271	209	-0.000271	209	-0.000271
210	-0.000205	210	-0.000205	210	-0.000205
211	-0.000154	211	-0.000154	211	-0.000154
212	-0.000115	212	-0.000115	212	-0.000115
213	-8.5e-05	213	-8.5e-05	213	-8.5e-05
214	-6.2e-05	214	-6.2e-05	214	-6.2e-05
215	-4.4e-05	215	-4.4e-05	215	-4.4e-05
216	-3.2e-05	216	-3.2e-05	216	-3.2e-05
217	-2.2e-05	217	-2.2e-05	217	-2.2e-05
218	-1.5e-05	218	-1.5e-05	218	-1.5e-05
219	-1e-05	219	-1e-05	219	-1e-05
220	-7e-06	220	-7e-06	220	-7e-06
221	-5e-06	221	-5e-06	221	-5e-06
222	-3e-06	222	-3e-06	222	-3e-06
223	-2e-06	223	-2e-06	223	-2e-06
224	-1e-06	224	-1e-06	224	-1e-06
225	-1e-06	225	-1e-06	225	-1e-06
226	0	226	0	226	0
227	0	227	0	227	0
228	0	228	0	228	0
229	0	229	0	229	0
230	0	230	0	230	0
231	0	231	0	231	0
232	0	232	0	232	0
233	0	233	0	233	0
234	0	234	0	234	0
235	0	235	0	235	0
236	0	236	0	236	0
237	0	237	0	237	0
238	0	238	0	238	0
239	0	239	0	239	0

## Sheet: fig. 3j
x	Nsk(x)	z	Nsk(z)
1	0	1	0
2	0	2	9e-06
3	0	3	0.000162
4	0	4	0.000927
5	0	5	0.003667
6	0	6	0.011124
7	0	7	0.037918
8	0	8	3.00443
9	0	9	5.79746
10	0	10	5.87005
11	0	11	5.90317
12	0	12	5.92055
13	0	13	5.9288
14	0	14	5.92972
15	0	15	5.92105
16	0	16	5.88721
17	0	17	5.77916
18	0	18	3.83555
19	0	19	2.92794
20	0	20	1.61863
21	0	21	1.06829
22	0	22	1.02243
23	0	23	1.00691
24	0	24	1.0007
25	0	25	0.997796
26	0	26	0.996302
27	0	27	0.995484
28	0	28	0.99501
29	0	29	0.994726
30	0	30	0.99455
31	0	31	0.994438
32	0	32	0.994364
33	0	33	0.994315
34	0	34	0.994281
35	0	35	0.994257
36	0	36	0.994241
37	0	37	0.994229
38	0	38	0.994222
39	0	39	0.994218
40	0	40	0.994216
41	0	41	0.994218
42	0	42	0.994222
43	0	43	0.994229
44	0	44	0.994241
45	0	45	0.994257
46	0	46	0.994281
47	0	47	0.994315
48	0	48	0.994364
49	0	49	0.994438
50	0	50	0.99455
51	0	51	0.994726
52	0	52	0.99501
53	0	53	0.995484
54	0	54	0.996302
55	0	55	0.997796
56	0	56	1.0007
57	0	57	1.00691
58	0	58	1.02243
59	0	59	1.06829
60	0	60	1.61863
61	0	61	2.92794
62	0	62	3.83555
63	0	63	5.77916
64	0	64	5.88721
65	0	65	5.92105
66	0	66	5.92972
67	0	67	5.9288
68	0	68	5.92055
69	0	69	5.90317
70	0	70	5.87005
71	0	71	5.79746
72	0	72	3.00443
73	0	73	0.037918
74	0	74	0.011124
75	0	75	0.003667
76	0	76	0.000927
77	0	77	0.000162
78	0	78	9e-06
79	0	79	0
80	0
81	0
82	0
83	0
84	0
85	0
86	0
87	0
88	0
89	0
90	0
91	0
92	0
93	0
94	0
95	0
96	0
97	0
98	0
99	0
100	0
101	0
102	0
103	0
104	0
105	0
106	0
107	0
108	0
109	0
110	0
111	0
112	0
113	0
114	0
115	0
116	0
117	0
118	0
119	0
120	0
121	0
122	0
123	0
124	0
125	0
126	0
127	0
128	0
129	0
130	0
131	0
132	0
133	0
134	0
135	0
136	0
137	0
138	0
139	0
140	0
141	0
142	0
143	0
144	0
145	0
146	0
147	0
148	0
149	0
150	0
151	0
152	0
153	0
154	0
155	0
156	0
157	0
158	0
159	0
160	0
161	0
162	0
163	0
164	0
165	0
166	0
167	0
168	0
169	0
170	0
171	0
172	0
173	0
174	0
175	0
176	0
177	0
178	0
179	0
180	0
181	0
182	0
183	0
184	0
185	0
186	0
187	0
188	0
189	0
190	0
191	0
192	0
193	0
194	0
195	0
196	0
197	0
198	0
199	0
200	0
201	0
202	0
203	0
204	0
205	0
206	0
207	0
208	0
209	0
210	0
211	0
212	0
213	0
214	0
215	0
216	0
217	0
218	0
219	0
220	0
221	0
222	0
223	0
224	0
225	0
226	0
227	0
228	0
229	0
230	0
231	0
232	0
233	0
234	0
235	0
236	0
237	0
238	0
239	0
240	0
241	0
242	0
243	0
244	0
245	0
246	0
247	0
248	0
249	0
250	0
251	0
252	0
253	0
254	0
255	0
256	0
257	0
258	0
259	0
260	0
261	0
262	0
263	0
264	0
265	0
266	0
267	0
268	0
269	0
270	0
271	0
272	0
273	0
274	0
275	0
276	0
277	0
278	0
279	0
280	0
281	0
282	0
283	0
284	0
285	0
286	0
287	0
288	0
289	0
290	0
291	0
292	0
293	0
294	0
295	0
296	0
297	0
298	0
299	0
300	0
301	0
302	0
303	0
304	0
305	0
306	0
307	0
308	0
309	0
310	0
311	0
312	0
313	0
314	0
315	0
316	0
317	0
318	0
319	0
320	0
321	0
322	0
323	0
324	0
325	0
326	0
327	0
328	0
329	0
330	0
331	0
332	0
333	0
334	0
335	0
336	0
337	0
338	0
339	0
340	0
341	0
342	0
343	0
344	0
345	0
346	0
347	0
348	0
349	0
350	0
351	0
352	0
353	0
354	0
355	0
356	0
357	0
358	0
359	0

## Sheet: fig. 3n
x	Nsk(x)	z	Nsk(z)
1	0	1	0
2	0	2	1e-06
3	0	3	1.5e-05
4	0	4	7.6e-05
5	0	5	0.000269
6	0	6	0.000772
7	0	7	0.001979
8	0	8	0.004741
9	0	9	0.01093
10	0	10	0.024406
11	0	11	0.058999
12	0	12	1.62105
13	0	13	2.95341
14	0	14	2.97083
15	0	15	2.97724
16	0	16	2.98057
17	0	17	2.98219
18	0	18	2.9829
19	0	19	2.98297
20	0	20	2.98255
21	0	21	2.98149
22	0	22	2.97945
23	0	23	2.97519
24	0	24	2.96464
25	0	25	2.93227
26	0	26	2.56543
27	0	27	1.15824
28	0	28	1.05065
29	0	29	1.0159
30	0	30	1.00506
31	0	31	1.0003
32	0	32	0.997933
33	0	33	0.996604
34	0	34	0.995804
35	0	35	0.995293
36	0	36	0.994952
37	0	37	0.994717
38	0	38	0.994551
39	0	39	0.994431
40	0	40	0.994344
41	0	41	0.994283
42	0	42	0.994242
43	0	43	0.99422
44	0	44	0.994217
45	0	45	0.994238
46	0	46	0.994288
47	0	47	0.994383
48	0	48	0.994542
49	0	49	0.99481
50	0	50	0.995261
51	0	51	0.996057
52	0	52	0.99755
53	0	53	1.00066
54	0	54	1.00838
55	0	55	1.03131
56	0	56	1.27275
57	0	57	1.94382
58	0	58	2.09551
59	0	59	2.75083
60	0	60	2.93486
61	1e-06	61	3.00785
62	1e-06	62	3.22488
63	2e-06	63	3.98458
64	4e-06	64	5.47278
65	6e-06	65	5.8926
66	1.2e-05	66	5.92776
67	2e-05	67	5.93595
68	3.3e-05	68	5.9343
69	5.3e-05	69	5.9263
70	8.2e-05	70	5.91045
71	0.000122	71	5.88243
72	0.000175	72	5.83012
73	0.000247	73	5.72043
74	0.00034	74	2.6446
75	0.000463	75	0.024429
76	0.000622	76	0.005094
77	0.000833	77	0.00092
78	0.00111	78	5.1e-05
79	0.001489	79	0
80	0.002011
81	0.002773
82	0.003948
83	0.005999
84	0.010655
85	0.022957
86	0.071839
87	0.271574
88	0.842866
89	0.944673
90	0.97343
91	0.983531
92	0.986617
93	0.98797
94	0.988569
95	0.988679
96	0.988394
97	0.987619
98	0.986124
99	0.983099
100	0.975809
101	0.958216
102	0.900439
103	0.735952
104	0.136904
105	0.024153
106	-0.172311
107	-0.842288
108	-0.940037
109	-0.970521
110	-0.97915
111	-0.983278
112	-0.985614
113	-0.987062
114	-0.988021
115	-0.988657
116	-0.98908
117	-0.989333
118	-0.989456
119	-0.989451
120	-0.989324
121	-0.989042
122	-0.98857
123	-0.98779
124	-0.986494
125	-0.984058
126	-0.977797
127	-0.960788
128	-0.89865
129	-0.615747
130	-0.123265
131	-0.039399
132	-0.016414
133	-0.008199
134	-0.005309
135	-0.003798
136	-0.002862
137	-0.002244
138	-0.001804
139	-0.001485
140	-0.001244
141	-0.001063
142	-0.000922
143	-0.000816
144	-0.000737
145	-0.000697
146	-0.000725
147	-0.000984
148	-0.002372
149	-0.006736
150	-0.039623
151	0.001821
152	0.000985
153	0.000662
154	0.000587
155	0.000614
156	0.000677
157	0.00077
158	0.000887
159	0.001042
160	0.001242
161	0.001512
162	0.001876
163	0.002392
164	0.003144
165	0.004343
166	0.006454
167	0.011062
168	0.027417
169	0.074159
170	0.238629
171	0.836167
172	0.937947
173	0.97308
174	0.982187
175	0.985838
176	0.987607
177	0.988646
178	0.989322
179	0.989773
180	0.990084
181	0.990286
182	0.990409
183	0.990459
184	0.990447
185	0.990365
186	0.990213
187	0.98997
188	0.989621
189	0.989115
190	0.988396
191	0.987328
192	0.985704
193	0.982979
194	0.977897
195	0.966925
196	0.93259
197	0.840213
198	0.285629
199	-0.771876
200	-0.911576
201	-0.96014
202	-0.974897
203	-0.981468
204	-0.984776
205	-0.986687
206	-0.987919
207	-0.988739
208	-0.989315
209	-0.989717
210	-0.990003
211	-0.990194
212	-0.990316
213	-0.990374
214	-0.99038
215	-0.990328
216	-0.990222
217	-0.990046
218	-0.989792
219	-0.989423
220	-0.988901
221	-0.988123
222	-0.98691
223	-0.984763
224	-0.979775
225	-0.966752
226	-0.91886
227	-0.755366
228	-0.172444
229	-0.054273
230	-0.021261
231	-0.009469
232	-0.005801
233	-0.004023
234	-0.002971
235	-0.002297
236	-0.001832
237	-0.001504
238	-0.001262
239	-0.001087
240	-0.000958
241	-0.000866
242	-0.000802
243	-0.000766
244	-0.000754
245	-0.000781
246	-0.000867
247	-0.001095
248	-0.00174
249	-0.003503
250	-0.025707
251	-0.002453
252	-0.000383
253	0.000223
254	0.000348
255	0.000449
256	0.000547
257	0.000657
258	0.000785
259	0.000944
260	0.001144
261	0.001409
262	0.001759
263	0.002249
264	0.002952
265	0.00405
266	0.00592
267	0.009822
268	0.022846
269	0.059921
270	0.192921
271	0.796232
272	0.927291
273	0.969815
274	0.980943
275	0.985263
276	0.987228
277	0.988353
278	0.989074
279	0.98955
280	0.989875
281	0.990085
282	0.990212
283	0.990262
284	0.990246
285	0.990157
286	0.989994
287	0.989737
288	0.989367
289	0.988839
290	0.988096
291	0.987014
292	0.985412
293	0.982857
294	0.978488
295	0.969773
296	0.944295
297	0.873718
298	0.189566
299	-0.332933
300	-0.835376
301	-0.937632
302	-0.967818
303	-0.980135
304	-0.984889
305	-0.987294
306	-0.988699
307	-0.989555
308	-0.990103
309	-0.990424
310	-0.990576
311	-0.990561
312	-0.990374
313	-0.989955
314	-0.989201
315	-0.98782
316	-0.985003
317	-0.978085
318	-0.950615
319	-0.865031
320	-0.349835
321	-0.087361
322	-0.031264
323	-0.011728
324	-0.006487
325	-0.004136
326	-0.002832
327	-0.002017
328	-0.001463
329	-0.001074
330	-0.000788
331	-0.000579
332	-0.00042
333	-0.000303
334	-0.000214
335	-0.000148
336	-0.0001
337	-6.6e-05
338	-4.1e-05
339	-2.5e-05
340	-1.5e-05
341	-8e-06
342	-5e-06
343	-2e-06
344	-1e-06
345	-1e-06
346	0
347	0
348	0
349	0
350	0
351	0
352	0
353	0
354	0
355	0
356	0
357	0
358	0
359	0

## Sheet: fig. 3r
C		U
Nsk(x)	x	Nsk(x)	x
0	1	0	1
0	2	0	2
0	3	0	3
0	4	0	4
0	5	0	5
0	6	0	6
0	7	0	7
0	8	0	8
0	9	0	9
0	10	0	10
0	11	0	11
0	12	0	12
0	13	0	13
0	14	0	14
0	15	0	15
0	16	0	16
0	17	0	17
0	18	0	18
0	19	0	19
0	20	0	20
0	21	0	21
0	22	0	22
0	23	0	23
0	24	0	24
0	25	0	25
0	26	0	26
0	27	0	27
0	28	0	28
0	29	0	29
0	30	0	30
0	31	0	31
0	32	0	32
0	33	0	33
0	34	0	34
0	35	0	35
0	36	0	36
0	37	0	37
0	38	0	38
0	39	0	39
0	40	0	40
0	41	0	41
0	42	0	42
0	43	0	43
0	44	0	44
0	45	0	45
0	46	0	46
0	47	0	47
0	48	0	48
0	49	0	49
0	50	0	50
0	51	0	51
0	52	0	52
0	53	0	53
0	54	0	54
0	55	0	55
0	56	0	56
0	57	0	57
0	58	0	58
0	59	0	59
0	60	0	60
0	61	0	61
1e-06	62	1e-06	62
1e-06	63	1e-06	63
3e-06	64	3e-06	64
5e-06	65	5e-06	65
8e-06	66	8e-06	66
1.3e-05	67	1.3e-05	67
2e-05	68	2e-05	68
3e-05	69	3e-05	69
4.2e-05	70	4.2e-05	70
5.8e-05	71	5.8e-05	71
7.9e-05	72	7.9e-05	72
0.000105	73	0.000105	73
0.000137	74	0.000137	74
0.000177	75	0.000177	75
0.000227	76	0.000227	76
0.00029	77	0.00029	77
0.000368	78	0.000368	78
0.000469	79	0.000469	79
0.000599	80	0.000599	80
0.000771	81	0.000771	81
0.001016	82	0.001016	82
0.001347	83	0.001347	83
0.001882	84	0.001882	84
0.003221	85	0.003221	85
0.011299	86	0.011299	86
0.017441	87	0.017441	87
0.02144	88	0.02144	88
0.024287	89	0.024287	89
0.026637	90	0.026637	90
0.025501	91	0.025501	91
0.021986	92	0.021986	92
0.020984	93	0.020984	93
0.012466	94	0.012466	94
0.004992	95	0.004992	95
0.003872	96	0.003872	96
0.003373	97	0.003373	97
0.002888	98	0.002888	98
0.002411	99	0.002411	99
0.001969	100	0.001969	100
0.001469	101	0.001469	101
0.00084	102	0.00084	102
-4.3e-05	103	-4.3e-05	103
-0.001407	104	-0.001407	104
-0.003825	105	-0.003825	105
-0.009107	106	-0.009107	106
-0.023377	107	-0.023377	107
-0.171723	108	-0.171723	108
-0.840749	109	-0.840749	109
-0.941593	110	-0.941593	110
-0.971753	111	-0.971753	111
-0.979893	112	-0.979893	112
-0.983652	113	-0.983652	113
-0.985682	114	-0.985682	114
-0.986893	115	-0.986893	115
-0.987664	116	-0.987664	116
-0.988158	117	-0.988158	117
-0.988469	118	-0.988469	118
-0.988639	119	-0.988639	119
-0.988695	120	-0.988695	120
-0.988638	121	-0.988638	121
-0.988463	122	-0.988463	122
-0.988137	123	-0.988137	123
-0.987609	124	-0.987609	124
-0.986762	125	-0.986762	125
-0.985382	126	-0.985382	126
-0.982932	127	-0.982932	127
-0.9779	128	-0.9779	128
-0.965478	129	-0.965478	129
-0.899127	130	-0.899127	130
-0.567281	131	-0.567281	131
-0.09426	132	-0.09426	132
-0.02049	133	-0.02049	133
-0.007919	134	-0.007919	134
-0.003174	135	-0.003174	135
-0.000996	136	-0.000996	136
0.000236	137	0.000236	137
0.001036	138	0.001036	138
0.001596	139	0.001596	139
0.002027	140	0.002027	140
0.002379	141	0.002379	141
0.002732	142	0.002732	142
0.003024	143	0.003024	143
0.003229	144	0.003229	144
0.004014	145	0.004014	145
0.008802	146	0.008802	146
0.009817	147	0.009817	147
0.004546	148	0.004546	148
-0.001334	149	-0.001334	149
-0.008948	150	-0.008948	150
-0.010407	151	-0.010407	151
-0.012307	152	-0.012307	152
-0.014488	153	-0.014488	153
-0.011969	154	-0.011969	154
-0.005525	155	-0.005525	155
-0.004236	156	-0.004236	156
-0.003833	157	-0.003833	157
-0.003414	158	-0.003414	158
-0.002959	159	-0.002959	159
-0.002532	160	-0.002532	160
-0.002035	161	-0.002035	161
-0.00141	162	-0.00141	162
-0.00053	163	-0.00053	163
0.000811	164	0.000811	164
0.003167	165	0.003167	165
0.008167	166	0.008167	166
0.021485	167	0.021485	167
0.13206	168	0.13206	168
0.754637	169	0.754637	169
0.924397	170	0.924397	170
0.967487	171	0.967487	171
0.977457	172	0.977457	172
0.98185	173	0.98185	173
0.984171	174	0.984171	174
0.985548	175	0.985548	175
0.986432	176	0.986432	176
0.987009	177	0.987009	177
0.987389	178	0.987389	178
0.987618	179	0.987618	179
0.987729	180	0.987729	180
0.987724	181	0.987724	181
0.987604	182	0.987604	182
0.98734	183	0.98734	183
0.986891	184	0.986891	184
0.98616	185	0.98616	185
0.984983	186	0.984983	186
0.982964	187	0.982964	187
0.979129	188	0.979129	188
0.970643	189	0.970643	189
0.939101	190	0.939101	190
0.836833	191	0.836833	191
0.178995	192	0.178995	192
0.027784	193	0.027784	193
0.010404	194	0.010404	194
0.004248	195	0.004248	195
0.001596	196	0.001596	196
0.000162	197	0.000162	197
-0.000737	198	-0.000737	198
-0.001343	199	-0.001343	199
-0.001794	200	-0.001794	200
-0.002146	201	-0.002146	201
-0.002482	202	-0.002482	202
-0.002747	203	-0.002747	203
-0.002943	204	-0.002943	204
-0.00368	205	-0.00368	205
-0.00748	206	-0.00748	206
-0.007945	207	-0.007945	207
-0.004372	208	-0.004372	208
-0.001185	209	-0.001185	209
0.005274	210	0.005274	210
0.010535	211	0.010535	211
0.012175	212	0.012174	212
0.014858	213	0.014857	213
0.011968	214	0.011968	214
0.005256	215	0.005256	215
0.004045	216	0.004045	216
0.003667	217	0.003667	217
0.003264	218	0.003264	218
0.002823	219	0.002823	219
0.002407	220	0.002407	220
0.001918	221	0.001918	221
0.001297	222	0.001297	222
0.000417	223	0.000417	223
-0.000932	224	-0.000931	224
-0.003304	225	-0.003302	225
-0.00839	226	-0.008383	226
-0.02178	227	-0.021759	227
-0.138623	228	-0.138489	228
-0.820175	229	-0.819305	229
-0.935509	230	-0.935352	230
-0.969752	231	-0.969707	231
-0.978383	232	-0.978354	232
-0.982322	233	-0.982297	233
-0.984458	234	-0.984432	234
-0.985744	235	-0.985718	235
-0.986577	236	-0.986547	236
-0.987122	237	-0.98709	237
-0.987481	238	-0.987445	238
-0.987695	239	-0.987656	239
-0.987794	240	-0.98775	240
-0.987781	241	-0.987732	241
-0.987652	242	-0.987599	242
-0.98738	243	-0.98732	243
-0.986922	244	-0.986855	244
-0.986181	245	-0.986101	245
-0.984993	246	-0.984891	246
-0.982968	247	-0.982813	247
-0.979158	248	-0.978852	248
-0.9708	249	-0.970014	249
-0.939982	250	-0.936178	250
-0.838647	251	-0.824636	251
-0.182613	252	-0.168126	252
-0.0266	253	-0.026723	253
-0.00997	254	-0.010055	254
-0.00398	255	-0.004113	255
-0.0013	256	-0.001525	256
0.000211	257	-0.000118	257
0.001213	258	0.000768	258
0.001954	259	0.001367	259
0.00258	260	0.001813	260
0.003169	261	0.002163	261
0.003843	262	0.002497	262
0.00457	263	0.002761	263
0.005432	264	0.002956	264
0.007645	265	0.003694	265
0.021325	266	0.007517	266
0.0325	267	0.007997	267
0.037249	268	0.004421	268
0.044227	269	0.00123	269
0.049146	270	-0.005235	270
0.044384	271	-0.010512	271
0.037508	272	-0.012163	272
0.03327	273	-0.014849	273
0.021939	274	-0.011962	274
0.007979	275	-0.005255	275
0.005722	276	-0.004045	276
0.004862	277	-0.003667	277
0.004129	278	-0.003264	278
0.003453	279	-0.002824	279
0.002875	280	-0.002409	280
0.002269	281	-0.00192	281
0.001562	282	-0.0013	282
0.00062	283	-0.000422	283
-0.000773	284	0.000923	284
-0.003181	285	0.003288	285
-0.008458	286	0.008361	286
-0.022432	287	0.021701	287
-0.134606	288	0.136201	288
-0.828963	289	0.819964	289
-0.936335	290	0.935272	290
-0.970274	291	0.969725	291
-0.978687	292	0.978368	292
-0.98251	293	0.982307	293
-0.984585	294	0.98444	294
-0.985837	295	0.985724	295
-0.986648	296	0.986552	296
-0.987179	297	0.987094	297
-0.987528	298	0.987449	298
-0.987734	299	0.987659	299
-0.987827	300	0.987753	300
-0.987809	301	0.987735	301
-0.987676	302	0.987601	302
-0.9874	303	0.987322	303
-0.98694	304	0.986856	304
-0.986197	305	0.986103	305
-0.985007	306	0.984892	306
-0.982982	307	0.982815	307
-0.979176	308	0.978855	308
-0.970831	309	0.970022	309
-0.940105	310	0.936222	310
-0.839079	311	0.824784	311
-0.183092	312	0.168279	312
-0.026582	313	0.026708	313
-0.009966	314	0.01005	314
-0.003978	315	0.004112	315
-0.001299	316	0.001524	316
0.000211	317	0.000117	317
0.001213	318	-0.000769	318
0.001955	319	-0.001368	319
0.002581	320	-0.001814	320
0.00317	321	-0.002164	321
0.003844	322	-0.002498	322
0.004572	323	-0.002762	323
0.005434	324	-0.002957	324
0.007647	325	-0.003696	325
0.02133	326	-0.007521	326
0.032507	327	-0.008001	327
0.037257	328	-0.004424	328
0.044237	329	-0.001234	329
0.049157	330	0.005233	330
0.044393	331	0.010511	331
0.037516	332	0.012163	332
0.033277	333	0.01485	333
0.021943	334	0.011963	334
0.00798	335	0.005256	335
0.005723	336	0.004046	336
0.004863	337	0.003668	337
0.00413	338	0.003265	338
0.003454	339	0.002825	339
0.002876	340	0.00241	340
0.002271	341	0.001921	341
0.001564	342	0.001302	342
0.000623	343	0.000425	343
-0.000769	344	-0.000919	344
-0.003176	345	-0.003282	345
-0.008456	346	-0.00835	346
-0.022445	347	-0.021673	347
-0.134731	348	-0.135146	348
-0.827427	349	-0.820073	349
-0.936126	350	-0.935197	350
-0.970257	351	-0.969726	351
-0.978687	352	-0.978372	352
-0.982513	353	-0.98231	353
-0.984588	354	-0.984443	354
-0.98584	355	-0.985726	355
-0.98665	356	-0.986554	356
-0.987181	357	-0.987096	357
-0.98753	358	-0.987451	358
-0.987736	359	-0.98766	359
-0.987829	360	-0.987755	360
-0.98781	361	-0.987736	361
-0.987678	362	-0.987602	362
-0.987402	363	-0.987324	363
-0.986942	364	-0.986858	364
-0.986199	365	-0.986105	365
-0.98501	366	-0.984895	366
-0.982987	367	-0.982819	367
-0.979185	368	-0.978863	368
-0.970854	369	-0.970044	369
-0.940215	370	-0.936335	370
-0.839508	371	-0.825233	371
-0.183569	372	-0.168689	372
-0.026581	373	-0.026717	373
-0.009967	374	-0.010055	374
-0.00398	375	-0.004115	375
-0.001301	376	-0.001526	376
0.00021	377	-0.000119	377
0.001212	378	0.000768	378
0.001953	379	0.001367	379
0.00258	380	0.001813	380
0.003169	381	0.002163	381
0.003842	382	0.002497	382
0.00457	383	0.002761	383
0.005432	384	0.002956	384
0.007644	385	0.003695	385
0.021321	386	0.007519	386
0.032496	387	0.008001	387
0.037245	388	0.004427	388
0.044225	389	0.001238	389
0.04915	390	-0.005227	390
0.044392	391	-0.010506	391
0.037517	392	-0.012159	392
0.033278	393	-0.014847	393
0.021946	394	-0.011962	394
0.007981	395	-0.005255	395
0.005723	396	-0.004045	396
0.004862	397	-0.003667	397
0.004129	398	-0.003264	398
0.003452	399	-0.002823	399
0.002874	400	-0.002407	400
0.002268	401	-0.001918	401
0.00156	402	-0.001298	402
0.000617	403	-0.000419	403
-0.000778	404	0.000928	404
-0.003186	405	0.003298	405
-0.008442	406	0.008374	406
-0.022333	407	0.021733	407
-0.133421	408	0.138161	408
-0.830987	409	0.818748	409
-0.936491	410	0.935247	410
-0.970239	411	0.969689	411
-0.978647	412	0.978348	412
-0.982473	413	0.982294	413
-0.984551	414	0.984432	414
-0.985804	415	0.985717	415
-0.986613	416	0.986547	416
-0.987143	417	0.98709	417
-0.987488	418	0.987445	418
-0.987691	419	0.987656	419
-0.98778	420	0.987751	420
-0.987757	421	0.987732	421
-0.98762	422	0.987599	422
-0.987338	423	0.98732	423
-0.98687	424	0.986855	424
-0.986116	425	0.986102	425
-0.984905	426	0.984893	426
-0.982828	427	0.982817	427
-0.978872	428	0.97886	428
-0.970053	429	0.970036	429
-0.936351	430	0.936292	430
-0.825345	431	0.825132	431
-0.168732	432	0.168555	432
-0.026772	433	0.026764	433
-0.010072	434	0.010069	434
-0.004121	435	0.004119	435
-0.001529	436	0.001528	436
-0.00012	437	0.00012	437
0.000767	438	-0.000767	438
0.001366	439	-0.001366	439
0.001813	440	-0.001813	440
0.002162	441	-0.002162	441
0.002497	442	-0.002497	442
0.002761	443	-0.002761	443
0.002957	444	-0.002957	444
0.003697	445	-0.003697	445
0.007527	446	-0.007527	446
0.008013	447	-0.008013	447
0.004445	448	-0.004445	448
0.001275	449	-0.001275	449
-0.005168	450	0.005167	450
-0.010437	451	0.010437	451
-0.012085	452	0.012085	452
-0.014767	453	0.014766	453
-0.011906	454	0.011905	454
-0.005233	455	0.005233	455
-0.004025	456	0.004025	456
-0.003646	457	0.003645	457
-0.00324	458	0.00324	458
-0.002798	459	0.002797	459
-0.002377	460	0.002377	460
-0.001881	461	0.001881	461
-0.00125	462	0.00125	462
-0.000352	463	0.000353	463
0.001029	464	-0.001028	464
0.003475	465	-0.003473	465
0.008765	466	-0.008759	466
0.022853	467	-0.022835	467
0.160484	468	-0.160288	468
0.836694	469	-0.835966	469
0.93933	470	-0.939177	470
0.970356	471	-0.970308	471
0.978614	472	-0.978583	472
0.98244	473	-0.982413	473
0.984528	474	-0.984501	474
0.98579	475	-0.985761	475
0.986606	476	-0.986575	476
0.987141	477	-0.987106	477
0.98749	478	-0.987452	478
0.987696	479	-0.987653	479
0.987786	480	-0.987739	480
0.987763	481	-0.987711	481
0.987623	482	-0.987565	482
0.987334	483	-0.98727	483
0.986853	484	-0.98678	484
0.986076	485	-0.985988	485
0.984822	486	-0.984706	486
0.982661	487	-0.982477	487
0.978506	488	-0.978121	488
0.969071	489	-0.968021	489
0.930665	490	-0.92449	490
0.799301	491	-0.772897	491
0.149692	492	-0.135091	492
0.025091	493	-0.024586	493
0.009377	494	-0.009292	494
0.003666	495	-0.003754	495
0.001083	496	-0.0013	496
-0.000389	497	4.8e-05	497
-0.00138	498	0.000906	498
-0.002126	499	0.00149	499
-0.00277	500	0.001929	500
-0.00339	501	0.002274	501
-0.004112	502	0.002605	502
-0.00491	503	0.002865	503
-0.00589	504	0.003056	504
-0.0084	505	0.003811	505
-0.023173	506	0.007121	506
-0.035962	507	0.006868	507
-0.047534	508	0.002221	508
-0.057024	509	-0.001675	509
-0.072844	510	-0.006724	510
-0.04867	511	-0.008949	511
-0.039652	512	-0.012833	512
-0.038629	513	-0.017802	513
-0.024667	514	-0.013716	514
-0.008266	515	-0.005555	515
-0.005943	516	-0.004288	516
-0.005061	517	-0.003891	517
-0.004279	518	-0.003446	518
-0.003565	519	-0.002974	519
-0.002969	520	-0.002542	520
-0.002361	521	-0.002054	521
-0.001669	522	-0.001453	522
-0.000772	523	-0.000631	523
0.000519	524	0.000592	524
0.00268	525	0.002678	525
0.007086	526	0.00696	526
0.018283	527	0.0178	527
0.082188	528	0.07691	528
0.430561	529	0.366067	529
0.886452	530	0.879156	530
0.963215	531	0.962447	531
0.97653	532	0.976261	532
0.981924	533	0.981803	533
0.984612	534	0.984542	534
0.986161	535	0.986112	535
0.987141	536	0.987104	536
0.987784	537	0.987753	537
0.988217	538	0.98819	538
0.988492	539	0.988469	539
0.988646	540	0.988625	540
0.988685	541	0.988667	541
0.988609	542	0.988593	542
0.988392	543	0.988378	543
0.987994	544	0.987982	544
0.987321	545	0.987311	545
0.986211	546	0.986201	546
0.984274	547	0.984264	547
0.980533	548	0.980523	548
0.972097	549	0.972082	549
0.939245	550	0.939195	550
0.830602	551	0.830426	551
0.166401	552	0.166249	552
0.026751	553	0.026743	553
0.010146	554	0.010144	554
0.004263	555	0.004262	555
0.001714	556	0.001714	556
0.00032	557	0.00032	557
-0.00056	558	-0.00056	558
-0.001171	559	-0.001171	559
-0.001643	560	-0.001643	560
-0.002046	561	-0.002046	561
-0.002464	562	-0.002464	562
-0.002875	563	-0.002875	563
-0.003283	564	-0.003283	564
-0.004195	565	-0.004195	565
-0.010359	566	-0.010359	566
-0.017222	567	-0.017222	567
-0.018014	568	-0.018014	568
-0.020602	569	-0.020602	569
-0.021163	570	-0.021163	570
-0.018888	571	-0.018888	571
-0.016253	572	-0.016252	572
-0.012847	573	-0.012847	573
-0.007967	574	-0.007967	574
-0.002173	575	-0.002173	575
-0.001247	576	-0.001247	576
-0.000866	577	-0.000866	577
-0.00063	578	-0.00063	578
-0.000459	579	-0.000459	579
-0.000342	580	-0.000342	580
-0.000256	581	-0.000256	581
-0.000193	582	-0.000193	582
-0.000145	583	-0.000145	583
-0.000109	584	-0.000109	584
-8.1e-05	585	-8.1e-05	585
-6e-05	586	-6e-05	586
-4.3e-05	587	-4.3e-05	587
-3.1e-05	588	-3.1e-05	588
-2.2e-05	589	-2.2e-05	589
-1.5e-05	590	-1.5e-05	590
-9e-06	591	-9e-06	591
-6e-06	592	-6e-06	592
-3e-06	593	-3e-06	593
-2e-06	594	-2e-06	594
-1e-06	595	-1e-06	595
0	596	0	596
0	597	0	597
0	598	0	598
0	599	0	599
0	600	0	600
0	601	0	601
0	602	0	602
0	603	0	603
0	604	0	604
0	605	0	605
0	606	0	606
0	607	0	607
0	608	0	608
0	609	0	609
0	610	0	610
0	611	0	611
0	612	0	612
0	613	0	613
0	614	0	614
0	615	0	615
0	616	0	616
0	617	0	617
0	618	0	618
0	619	0	619
0	620	0	620
0	621	0	621
0	622	0	622
0	623	0	623
0	624	0	624
0	625	0	625
0	626	0	626
0	627	0	627
0	628	0	628
0	629	0	629
0	630	0	630
0	631	0	631
0	632	0	632
0	633	0	633
0	634	0	634
0	635	0	635
0	636	0	636
0	637	0	637
0	638	0	638
0	639	0	639
0	640	0	640
0	641	0	641
0	642	0	642
0	643	0	643
0	644	0	644
0	645	0	645
0	646	0	646
0	647	0	647
0	648	0	648
0	649	0	649
0	650	0	650
0	651	0	651
0	652	0	652
0	653	0	653
0	654	0	654
0	655	0	655
0	656	0	656
0	657	0	657
0	658	0	658
0	659	0	659

## Sheet: fig. 5a
	T^1_2	T^2_1	T^2_2
t (s)	Θ (°)	Θ (°)	Θ (°)
0	0	0	0
3	-9.8	12.4	0
6	-20.3	24.3	0
9	-31	39	0
12	-40.8	50.8	0
15	-49.8	60.7	0
18	-59	73.1	0
21	-70.8	83.9	0
24	-81.2	96.4	0
27	-96.2	106.8	0
30	-108.8	119.9	0
33	-120.3	132.6	0
36	-134.9	145.7	0
39	-144.7	156.5	0
42	-159.7	168.3	0
45	-173.2	179.5	0
48	-185.9	192.8	0
51	-194.7	203.5	0
54	-208.1	216.2	0
57	-218.5	226.4	0
60	-228	239.5	0

## Sheet: fig. 5d
T^1_2		T^2_1		T^3_1
t (s)	-ω (°/s)	t (s)	ω (°/s)	t (s)	ω (°/s)
600	0.523	1000	0.225	1000	0.16167
700	0.255	950	0.21667	950	0.13833
500	0.685	900	0.15333	900	0.07167
400	1.004	850	0.02	850	0.05
300	1.536	800	0.255	800	0.125
200	2.573	750	0.415	750	0.19167
100	4.1	700	0.18667	700	0.28167
1000	0.03667	650	0.305	650	0.21
990	0.12833	600	0.59	600	0.245
970	0.09167	550	0.79667	550	0.38667
960	0.07833	500	0.725	500	0.46667
950	0.12833	450	0.96167	450	0.55
940	0.05333	400	1.15333	400	0.61667
930	0.06333	380	1.27667	380	0.69667
920	0.22667	340	1.43	360	0.79667
910	0.13667	320	1.81	340	0.82
900	0.27833	300	1.90833	320	0.92333
880	0.31833	280	2.085	300	1.11
860	0.24	260	2.22667	280	1.17833
840	0.27667	240	2.18833	260	1.17333
820	0.35167	220	2.55	240	1.35333
800	0.25333	200	2.63667	220	1.63
780	0.255	190	2.87667	200	1.74167
760	0.21833	180	2.87833	190	1.83
740	0.29	170	3.10833	180	1.92333
720	0.43	160	3.165	170	2.045
700	0.565	150	3.29	160	2.08
680	0.35	140	3.45	150	2.22167
660	0.34167	130	3.54	140	2.41333
640	0.37	120	3.83667	130	2.57
620	0.37667	110	3.87333	120	2.67
600	0.52167	100	4.03667	110	2.82167
580	0.39167	95	4.12667	100	2.98
560	0.49667	90	4.33333	95	2.93333
540	0.7	85	4.4	90	3.09
520	0.71	80	4.75	85	3.175
500	0.76833	75	4.78333	80	3.27333
480	0.76667	70	4.79167	75	3.36
460	0.955	65	4.84333	70	3.42333
440	0.82	60	5.06667	65	3.52333
420	0.88167	55	5.2	60	3.57667
400	1.03333	50	5.39667	55	3.56333
380	0.98833	45	5.81333	50	3.54667
360	1.27333	40	5.83333	45	3.74167
340	1.26833	35	5.75833	40	3.59
320	1.45667
300	1.64167
280	1.74667
260	1.925
240	2.15667
220	2.375
200	2.61667
180	2.80167
160	3.08
140	3.36667
120	3.70667
100	4.17333
90	4.31667
80	4.5

## Sheet: fig. 5f
t (s)	L (μm)
-3	37.9263
-2.5	37.9054
-2	37.9862
-1.5	37.9935
-1	37.9739
-0.5	37.9809
0	38.0396
0.5	38.8939
1	39.6619
1.5	40.4164
2	41.2143
2.5	41.8947
3	42.4714
3.5	43.0352
4	43.3736
4.5	43.6896
5	43.8509
5.5	44.0143
6	44.1602
6.5	44.3003
7	44.562
7.5	44.7911
8	44.8969
8.5	45.02
9	45.2751
9.5	45.3424
10	45.3489
10.5	45.3244
11	45.4861
11.5	45.45
12	45.4539
12.5	45.5705
13	45.6302
13.5	45.606
14	45.7649
14.5	45.6754
15	45.6256
15.5	45.5372
16	45.6802
16.5	45.6057
17	45.7149
17.5	45.7277
18	45.755
18.5	45.6867
19	45.7021
19.5	45.6439
20	45.7838
20.5	45.8766
21	45.8616
21.5	45.8014
22	45.8103
22.5	45.8069
23	45.7825
23.5	45.8104
24	45.7744
24.5	45.7581
25	45.6972
25.5	45.6115
26	45.6029

## Sheet: fig. 5g
t (s)	L (μm)
-2	52.2276
-1.5	52.2199
-1	52.2904
-0.5	52.2394
0	52.086
0.5	51.0432
1	50.137
1.5	49.4372
2	48.8088
2.5	48.276
3	47.7825
3.5	47.5976
4	47.3964
4.5	46.8897
5	46.5502
5.5	46.4376
6	46.3661
6.5	46.2446
7	46.0643
7.5	45.9458
8	45.882
8.5	45.7737
9	45.7119
9.5	45.6072
10	45.5651
10.5	45.5203
11	45.5801
11.5	45.5698
12	45.6523
12.5	45.7304
13	45.6922
13.5	45.6673
14	45.7058
14.5	45.6877
15	45.7246
15.5	45.7044
16	45.7871
16.5	45.7262
17	45.6655
17.5	45.7301
18	45.7076
18.5	45.5974
19	45.5199
19.5	45.4825
20	45.5741
20.5	45.5822
21	45.5161
21.5	45.3605
22	45.3524
22.5	45.4089
23	45.4185
23.5	45.4475
24	45.5492
24.5	45.6173
25	45.6076
25.5	45.6598
26	45.7332
26.5	45.7025
27	45.6654

## Sheet: fig. 5h
Dimer (top)			Dimer (bottom)			Trimer (top)			Trimer (bottom)			Tetramer (top)			Tetramer (bottom)			Pentamer (top)			Pentamer (bottom)
	Experiment	Fitting		Experiment	Fitting		Experiment	Fitting		Experiment	Fitting		Experiment	Fitting		Experiment	Fitting		Experiment	Fitting		Experiment	Fitting
t (s)	L (μm)	L (μm)	t (s)	L (μm)	L (μm)	t (s)	L (μm)	L (μm)	t (s)	L (μm)	L (μm)	t (s)	L (μm)	L (μm)	t (s)	L (μm)	L (μm)	t (s)	L (μm)	L (μm)	t (s)	L (μm)	L (μm)
0.5	3.78693	3.9912	0.5	-1.91367	-2.10586	0.5	5.55364	5.74493	0.5	-4.19427	-4.39665	0.5	5.98417	6.39271	0.5	-7.44247	-7.65592	0.5	8.50895	9.03359	0.5	-8.36458	-8.88486
1	2.64657	2.46997	1	-1.25508	-1.30322	1	4.54568	4.71749	1	-3.23117	-3.48658	1	5.05952	5.62255	1	-6.34725	-6.91458	1	7.51649	8.36908	1	-7.33661	-8.23129
1.5	1.8129	1.34456	1.5	-0.921964	-0.709426	1.5	3.6815	3.63159	1.5	-2.35557	-2.55141	1.5	4.12659	4.69097	1.5	-5.33062	-5.99968	1.5	6.72315	7.48304	1.5	-6.49018	-7.35984
2	1.1464	0.707526	2	-0.612073	-0.373309	2	2.90267	2.73994	2	-1.838	-1.81623	2	3.49404	3.83093	2	-4.58192	-5.12802	2	6.07636	6.58343	2	-5.77159	-6.47505
2.5	0.662691	0.36863	2.5	-0.28017	-0.194499	2.5	2.32391	2.05354	2.5	-1.31992	-1.27976	2.5	2.89321	3.10013	2.5	-4.0073	-4.35729	2.5	5.44201	5.7478	2.5	-5.10153	-5.65317
3	0.403733	0.191487	3	-0.120267	-0.101033	3	1.8899	1.53568	3	-1.13467	-0.898272	3	2.42066	2.49876	3	-3.49152	-3.6938	3	5.06618	4.99976	3	-4.5143	-4.91745
3.5	0.174303	0.099378	3.5	-0.037964	-0.052435	3.5	1.38551	1.14754	3.5	-0.92848	-0.629569	3.5	1.89998	2.01052	3.5	-2.95639	-3.12842	3.5	4.57699	4.34129	3.5	-3.99331	-4.26981
4	-0.080485	0.051561	4	-0.037382	-0.027205	4	0.938379	0.857292	4	-0.814107	-0.440992	4	1.6257	1.61642	4	-2.62914	-2.64861	4	3.99537	3.76625	4	-3.76431	-3.70424
4.5	-0.013891	0.02675	4.5	-0.045115	-0.014114	4.5	0.742663	0.640399	4.5	-0.663013	-0.308833	4.5	1.4297	1.29912	4.5	-2.28548	-2.24205	4.5	3.36104	3.26598	4.5	-3.17644	-3.21221
5	-0.000655	0.013877	5	0.018473	-0.007322	5	0.355022	0.478366	5	-0.524	-0.216262	5	1.10916	1.04395	5	-1.92926	-1.89778	5	2.90274	2.83157	5	-2.78785	-2.78495
5.5	-0.045818	0.007199	5.5	0.124218	-0.003799	5.5	0.400252	0.357326	5.5	-0.467547	-0.151434	5.5	0.839224	0.838843	5.5	-1.62262	-1.60634	5.5	2.58674	2.45469	5.5	-2.43161	-2.41428
6	-0.040024	0.003735	6	0.083733	-0.001971	6	0.225925	0.266912	6	-0.213307	-0.106037	6	0.687079	0.674013	6	-1.36735	-1.35965	6	2.31881	2.12787	6	-2.1321	-2.09283
6.5	0.078642	0.001938	6.5	0.00897	-0.001022	6.5	0.071338	0.199376	6.5	-0.043627	-0.074249	6.5	0.397285	0.541564	6.5	-1.21311	-1.15083	6.5	1.86611	1.84451	6.5	-1.74955	-1.81414
7	0.045333	0.001005	7	-0.055976	-0.00053	7	0.013126	0.148928	7	-0.01816	-0.051991	7	0.264582	0.43514	7	-1.1097	-0.974084	7	1.58831	1.59887	7	-1.58378	-1.57255
7.5	0.001406	0.000521	7.5	-0.030012	-0.000275	7.5	0.031218	0.111244	7.5	-0.02136	-0.036405	7.5	0.102012	0.349629	7.5	-0.9648	-0.824483	7.5	1.37214	1.38593	7.5	-1.51513	-1.36312
8	0.068097	0.000271	8	-0.113697	-0.000143	8	0.063158	0.083096	8	0.094187	-0.025491	8	0.065382	0.280922	8	-0.906279	-0.697857	8	1.29966	1.20135	8	-1.49144	-1.18158
8.5	-0.048776	0.00014	8.5	-0.139709	-7.4e-05	8.5	-0.12547	0.06207	8.5	0.283627	-0.01785	8.5	0.096727	0.225716	8.5	-0.750376	-0.590678	8.5	1.16756	1.04135	8.5	-1.29823	-1.02421
9	-0.054473	7.3e-05	9	-0.157818	-3.8e-05	9	-0.171834	0.046365	9	0.329653	-0.012499	9	0.077139	0.181359	9	-0.631273	-0.49996	9	1.11905	0.902662	9	-1.20863	-0.887801
9.5	-0.026085	3.8e-05	9.5	0.006933	-2e-05	9.5	-0.092233	0.034633	9.5	0.37592	-0.008752	9.5	-0.043927	0.145719	9.5	-0.628485	-0.423175	9.5	1.03544	0.782442	9.5	-0.927394	-0.769561
10	0.009964	2e-05	10	-0.014739	-1e-05	10	-0.112262	0.02587	10	0.373893	-0.006128	10	-0.127006	0.117083	10	-0.569455	-0.358183	10	0.936485	0.678234	10	-0.649503	-0.667068
10.5	0.219709	1e-05	10.5	-0.072242	-5e-06	10.5	-0.126975	0.019324	10.5	0.426427	-0.004291	10.5	-0.162424	0.094074	10.5	-0.57743	-0.303172	10.5	0.811055	0.587904	10.5	-0.515952	-0.578225
11	0.068121	5e-06	11	0.065188	-3e-06	11	-0.129488	0.014434	11	0.42296	-0.003005	11	-0.126352	0.075587	11	-0.610618	-0.25661	11	0.688824	0.509604	11	-0.356509	-0.501215
11.5	-0.090715	3e-06	11.5	0.020267	-1e-06				11.5	0.31848	-0.002104	11.5	-0.144364	0.060733	11.5	-0.631758	-0.2172	11.5	0.614618	0.441733	11.5	-0.321527	-0.434461
12	-0.109115	1e-06	12	0.094715	-1e-06				12	0.326453	-0.001473	12	-0.116727	0.048798	12	-0.55503	-0.183842	12	0.541042	0.382901	12	-0.153527	-0.376598
12.5	-0.122012	1e-06	12.5	0.084121	0				12.5	0.327627	-0.001032	12.5	-0.113842	0.039208	12.5	-0.427103	-0.155607	12.5	0.490594	0.331905	12.5	-0.015539	-0.326441
13	-0.074497	0	13	-0.036655	0				13	0.26576	-0.000722	13	-0.125261	0.031503	13	-0.263176	-0.131708	13	0.49103	0.287701	13	0.049745	-0.282964
13.5	-0.068	0	13.5	0.075394	0				13.5	0.088267	-0.000506	13.5	-0.208606	0.025312	13.5	-0.19777	-0.11148	13.5	0.461236	0.249384	13.5	-0.031515	-0.245278
14	-0.132048	0	14	0.0056	0				14	0.096267	-0.000354	14	-0.328461	0.020338	14	-0.13743	-0.094359	14	0.387806	0.21617	14	0.011127	-0.212611
14.5	-0.041794	0	14.5	-0.002812	0				14.5	0.054427	-0.000248	14.5	-0.252097	0.016341	14.5	-0.161939	-0.079867	14.5	0.342933	0.187379	14.5	-0.004024	-0.184294
15	-0.044582	0	15	0.02017	0				15	0.142293	-0.000174	15	-0.220267	0.01313	15	-0.168727	-0.067601	15	0.341915	0.162423	15	-0.083418	-0.159749
15.5	-0.050933	0	15.5	-0.047636	0				15.5	0.190267	-0.000122	15.5	-0.22943	0.01055	15.5	-0.048097	-0.057219	15.5	0.232436	0.140791	15.5	-0.021139	-0.138473
16	-0.051345	0	16	0.014667	0				16	0.075467	-8.5e-05	16	-0.248679	0.008477	16	-0.07057	-0.048431	16	0.172291	0.12204	16	-0.064824	-0.120031
16.5	-0.114182	0	16.5	0.009115	0				16.5	0.00616	-6e-05	16.5	-0.313697	0.006811	16.5	-0.022085	-0.040993	16.5	0.054618	0.105786	16.5	0.008945	-0.104045
17	-0.158836	0	17	0.053285	0				17	-0.01808	-4.2e-05	17	-0.4	0.005472	17	0.004655	-0.034697	17	0.099055	0.091697	17	-0.020194	-0.090188
17.5	-0.286618	0	17.5	0.033527	0				17.5	-0.00296	-2.9e-05	17.5	-0.533067	0.004397	17.5	-0.070036	-0.029368	17.5	0.020558	0.079485	17.5	0.021042	-0.078176
18	-0.177939	0	18	-0.051539	0				18	-0.00632	-2e-05	18	-0.510158	0.003533	18	-0.048267	-0.024858	18	-0.103079	0.068899	18	-0.146885	-0.067764
18.5	-0.069018	0	18.5	-0.089285	0				18.5	-0.006773	-1.4e-05	18.5	-0.417115	0.002839	18.5	-0.145285	-0.02104	18.5	-0.115273	0.059722	18.5	-0.174861	-0.058739
19	0.089576	0	19	-0.172824	0				19	-0.052747	-1e-05	19	-0.414933	0.002281	19	-0.098812	-0.017809	19	-0.15537	0.051768	19	-0.180242	-0.050916
19.5	-0.047055	0	19.5	-0.190424	0				19.5	-0.14608	-7e-06	19.5	-0.256873	0.001833	19.5	0.015467	-0.015073	19.5	0.031127	0.044874	19.5	-0.226473	-0.044135
20	-0.135127	0	20	-0.03297	0				20	-0.157493	-5e-06	20	-0.198545	0.001472	20	-0.019782	-0.012758	20	0.085648	0.038897	20	-0.162861	-0.038257
20.5	-0.065261	0	20.5	0.039273	0				20.5	-0.0296	-3e-06	20.5	-0.155079	0.001183	20.5	0.086448	-0.010799	20.5	0.04417	0.033717	20.5	-0.09343	-0.033162
21	-0.026618	0	21	0.076	0							21	-0.254327	0.000951	21	0.132	-0.00914	21	0.024364	0.029226	21	-0.115079	-0.028745
21.5	-0.0248	0	21.5	0.051806	0							21.5	-0.38737	0.000764	21.5	0.211273	-0.007737	21.5	-0.107782	0.025334	21.5	-0.094958	-0.024917
22	-0.034667	0	22	0.031636	0							22	-0.256873	0.000614	22	0.16623	-0.006548	22	-0.062812	0.02196	22	0.000558	-0.021598
22.5	0.025552	0	22.5	-0.048364	0							22.5	-0.193067	0.000493	22.5	0.112558	-0.005543	22.5	-0.017867	0.019035	22.5	0.077867	-0.018722
23	-0.021309	0	23	-0.042958	0							23	-0.221042	0.000396	23	0.030424	-0.004691	23	0.014085	0.0165	23	0.122279	-0.016228
23.5	0.001648	0	23.5	-0.006667	0							23.5	-0.250885	0.000318	23.5	0.063491	-0.003971	23.5	0.044655	0.014302	23.5	0.136194	-0.014067
24	0.058376	0	24	-0.011661	0							24	-0.123442	0.000256	24	0.096097	-0.003361	24	0.096436	0.012397	24	0.211127	-0.012193
			24.5	0.070521	0							24.5	-0.108703	0.000206	24.5	0.226836	-0.002845	24.5	-0.015224	0.010746	24.5	0.277988	-0.010569
			25	0.083976	0							25	-0.154303	0.000165	25	0.162667	-0.002408	25	-0.186739	0.009315	25	0.118424	-0.009162
			25.5	0.1008	0							25.5	-0.055927	0.000133	25.5	0.184606	-0.002038	25.5	0.018133	0.008074	25.5	0.16863	-0.007942
			26	0.016291	0							26	0.04143	0.000107	26	0.15743	-0.001725	26	-0.007903	0.006999	26	0.173576	-0.006884
			26.5	0.086958	0							26.5	0.08303	8.6e-05	26.5	0.153891	-0.00146	26.5	0.07343	0.006067	26.5	0.298036	-0.005967
			27	-0.053867	0							27	0.069964	6.9e-05	27	0.192097	-0.001236	27	-0.014618	0.005259	27	0.325358	-0.005172
			27.5	0.020073	0							27.5	0.028073	5.5e-05	27.5	0.22337	-0.001046	27.5	0.036218	0.004558	27.5	0.245067	-0.004483
												28	0.109455	4.4e-05	28	0.198012	-0.000885	28	0.070085	0.003951	28	0.18863	-0.003886
												28.5	0.151806	3.6e-05	28.5	0.194303	-0.000749	28.5	-0.021673	0.003425	28.5	0.075224	-0.003369
												29	0.148679	2.9e-05	29	0.101115	-0.000634	29	-0.006133	0.002969	29	0.177236	-0.00292
												29.5	0.138448	2.3e-05	29.5	-0.003685	-0.000537	29.5	-0.055006	0.002574	29.5	0.212994	-0.002531
												30	0.046376	1.9e-05	30	0.093842	-0.000454	30	0.097042	0.002231	30	0.208824	-0.002194
												30.5	0.045697	1.5e-05	30.5	0.104145	-0.000385	30.5	0.026473	0.001934	30.5	0.168679	-0.001902
												31	0.023345	1.2e-05	31	0.060388	-0.000326	31	0.032242	0.001676	31	0.242812	-0.001649
												31.5	-0.038618	1e-05	31.5	0.091127	-0.000276	31.5	0.114036	0.001453	31.5	0.266521	-0.001429
												32	-0.097358	8e-06	32	0.168533	-0.000233	32	0.098642	0.001259	32	0.297358	-0.001239
												32.5	-0.154303	6e-06	32.5	0.154521	-0.000197	32.5	0.079006	0.001092	32.5	0.305697	-0.001074
												33	-0.118061	5e-06	33	0.114206	-0.000167	33	-0.050812	0.000946
												33.5	-0.115709	4e-06	33.5	0.114836	-0.000141	33.5	-0.218133	0.00082
															34	0.103394	-0.00012
															34.5	0.074861	-0.000101
															35	0.09937	-8.6e-05
															35.5	0.069406	-7.3e-05
															36	0.050691	-6.1e-05
															36.5	0.028364	-5.2e-05
															37	0.168388	-4.4e-05
															37.5	0.168	-3.7e-05
															38	0.272921	-3.2e-05
															38.5	0.317309	-2.7e-05
															39	0.309673	-2.3e-05
															39.5	0.357479	-1.9e-05
															40	0.297576	-1.6e-05
															40.5	0.223176	-1.4e-05
															41	0.228097	-1.2e-05
															41.5	0.238618	-1e-05
															42	0.280752	-8e-06
															42.5	0.196727	-7e-06
															43	0.225309	-6e-06
															43.5	0.170958	-5e-06
															44	0.105382	-4e-06

[truncated: 7 more sheets: fig. 5j, fig. 6, fig. 8b, fig. 9g, fig. 10a, fig. 10b, supplementary fig. 1]
